# Supplementary material for: T2T reference genome assembly and genome-wide association study reveal the genetic basis of Chinese bayberry fruit quality
Source: Hortic Res. 2024 Jan 30;11(3):uhae033. doi: 10.1093/hr/uhae033 (PMC10940123; doi:10.1093/hr/uhae033)
Supplement: Web_Material_uhae033 [file web_material_uhae033.zip › Supplementary Tables.xlsx]

## Sheet: Table S1
Table S1 Information on the circular consensus sequencing analysis
Analysis Metric	Value
HiFi Reads	1107821
HiFi Yield (bp)	19212215728
HiFi Read Length(bp)	17342
HiFi Read Quality(median)	Q27
HiFi Number of Passes (mean)	8
<Q20 Reads	482207
<Q20 Yield (bp)	8855952559
<Q20 Read Length (bp)	18365
<Q20 Read Quality	Q17

## Sheet: Table S2
Table S2 HiFi read length summary
Read Length(bp)	Reads number	Total Length (bp)	Percent (%)	Average Length (bp)
0~5,000	296	723649	0.00376661	2444.76
5,000~10,000	589	4809790	0.0250351	8166.03
10000~15,000	237842	3428418685	17.845	14414.7
15,000~20,000	688284	11697362920	60.885	16995
20,000~25,000	153605	3323667199	17.2998	21637.8
25,000~30,000	22546	605114377	3.14963	26839.1
30,000~35,000	3950	125652865	0.654026	31810.9
35,000~40,000	636	23346087	0.121517	36707.7
40000	73	3120156	0.0162405	42741.9

## Sheet: Table S3
Table S3 Information on K-mer
Item	Value
Genome length (bp)	282202588
Repeat content (%)	29.48
Unique sequence ratio (%)	70.5
Heterozygosity (%)	0.85
Kmer	21
kmercov	42.4
Error rate (%)	0.22

## Sheet: Table S4
Table S4 Genomic BUSCO assessment results
Type	Number	Rate(%)
Complete BUSCOs	1598	99.0087
Complete and single-copy BUSCOs	1572	97.3978
Complete and duplicated BUSCOs	26	1.6109
Fragmented BUSCOs	7	0.433705
Missing BUSCOs	9	0.557621
Total BUSCOs searched	1614	100

## Sheet: Table S5
Table S5 Predicted centromeric regions
Chromosome	Start (Mb)	End (Mb)
Chr1	22.54	23.4
Chr2	15.7	18.23
Chr3	15.34	17.3
Chr4	15.12	17.26
Chr5	15.8	16.77
Chr6	21.25	22.18
Chr7	17.97	19.02
Chr8	14.84	15.67

## Sheet: Table S6
Table S6 Telomere regions
Chromosome	Chromosome Length (bp)	Left Start (bp)	Left End (bp)	Left Length (bp)	Right Start (bp)	Right End (bp)	Rigth Length (bp)
Chr1	44001811	1	12943	12943	44000573	44007079	6506
Chr2	39192916	1	6223	6223	39177642	39192916	15275
Chr3	38241196	1	13482	13482	38230311	38241196	10886
Chr4	32339615	1	6763	6763	32328380	32339615	11236
Chr5	32626958	1	9618	9618	32602997	32626958	23962
Chr6	36504671	1	11270	11270	36495291	36504671	9381
Chr7	34068006	1	13433	13433	34054734	34068006	13273
Chr8	33576872	1	14133	14133	33576480	33576872	393

## Sheet: Table S7
Table S7 Statistics of gene functional annotation
Category	Number	Percentage (%)
Total genes	28345
CDS	164751
exon	164751
intron	131249
All Annotated Genes	24706	87.1618
GO_Annotation	11790	41.5946
KEGG_Annotation	15047	53.0852
COG_Annotation	22768	80.3246
Pfam_Annotation	22537	79.5096
eggNOG_Annotation	24687	87.0947
mRNA	33502
Functional annotation mRNA	29677	88.5828

## Sheet: Table S8
Table S8 Statistics of TE sequences
Type	Number	Length (bp)	Rate(%)
LTR/Copia	32688	27011660	9.23
LTR/Gypsy	14950	23673450	8.09
LTR/unknown	8169	3618391	1.24
TIR/CACTA	25721	11896190	4.07
TIR/Mutator	45407	15766080	5.39
TIR/PIF_Harbinger	6905	1705113	0.58
TIR/Tc1_Mariner	1126	263918	0.09
TIR/hAT	22887	10227022	3.5
TIR/polinton	126	29498	0.01
nonLTR/LINE_element	3446	1983436	0.68
nonTIR/helitron	6481	2040770	0.7
nonTIR/repeat_region	39106	14678292	5.02
total interspersed	207012	112893820	38.58

## Sheet: Table S9
Table S9 SSR locus information in the Zaojia 2.0 genome
Unit size	Repeat								Number of SSRs	Rate (%)
	5	6	7	8	9	10	11	>11
Single nucleotide	0	0	0	0	0	36420	20630	64068	121118	73.5658
Dinucleotide	0	9155	6031	4695	3637	2827	2013	7732	36090	21.9207
Trinucleotide	3043	1407	737	349	206	151	92	212	6197	3.76399
Tetranucleotide	589	160	43	16	9	1	1	1	820	0.498059
Pentanucleotide	170	30	10	1	1	0	0	0	212	0.128767
Hexanucleotide	146	38	7	9	1	0	1	0	202	0.122693
Total	3948	10790	6828	5070	3854	39399	22737	72013	164639	100
Rate (%)	2.39797	6.55373	4.14726	3.07946	2.34088	23.9305	13.8102	43.7399	100

## Sheet: Sheet10
Table S10 Information of OGs showing expansion and contraction in nine species
Species	Expanded OGs	Genes gained	Genes/expansion	Contracted OGs	Genes lost	Genes/contraction	No change	Avg. Expansion	Rapidly evolving families
Eriobotrya Japonica	3,493 (174)	6271	1.8	1,784 (51)	1937	1.09	13490	0.230937	225
Juglans Regia	3,483 (71)	5430	1.56	1,857 (12)	2259	1.22	13427	0.168967	83
Actinidia Chinensis	4,066 (6)	5947	1.46	6,995 (24)	8125	1.16	7706	-0.116055	30
Myrica Rubra	1,014 (71)	2756	2.72	4,258 (5)	4577	1.07	13495	-0.097032	76
Tetracentron Sinense	3,538 (54)	6489	1.83	7,743 (5)	8470	1.09	7486	-0.105558	59
Oryza Sativa	1,641 (25)	3644	2.22	10,770 (2)	12301	1.14	6356	-0.461288	27
Citrus Sinensis	5,556 (67)	15915	2.86	6,342 (6)	6940	1.09	6869	0.478233	73
Malus Domestica	2,419 (78)	3202	1.32	1,469 (127)	2096	1.43	14879	0.0589332	205
Casuarina Equisetifolia	1,167 (48)	2395	2.05	5,059 (18)	5648	1.12	12541	-0.173336	66

[truncated: 7 more sheets: Table S11, Table S12, Table S13, Table S14, Table S15, Table S16, Table S17]
